# Supplementary material for: Genome-Wide Identification of Aquaporin Genes in Adzuki Bean (Vigna angularis) and Expression Analysis under Drought Stress
Source: Int J Mol Sci. 2022 Dec 19;23(24):16189. doi: 10.3390/ijms232416189 (PMC9782098; doi:10.3390/ijms232416189)
Supplement: Supplementary file 1 [file ijms-23-16189-s001.zip]

Archive with 1 entries (1 files):
- ijms-2011985-supplementary.pdf
